# Supplementary material for: EAE of Mice: Enzymatic Cross Site-Specific Hydrolysis of H2A Histone by IgGs against H2A, H1, H2B, H3, and H4 Histones and Myelin Basic Protein
Source: Int J Mol Sci. 2023 May 12;24(10):8636. doi: 10.3390/ijms24108636 (PMC10218518; doi:10.3390/ijms24108636)
Supplement: Supplementary file 1 [file ijms-24-08636-s001.zip]

Archive with 1 entries (1 files):
- ijms-2276957-supplementary.pdf
